# Supplementary material for: Optimization and Characterization of Crosslinked Chitosan-Based Oleogels Based on Mechanical Properties of Conventional Solid Fats
Source: Polymers (Basel). 2025 May 29;17(11):1526. doi: 10.3390/polym17111526 (PMC12157033; doi:10.3390/polym17111526)
Supplement: Supplementary file 1 [file polymers-17-01526-s001.zip]

Archive with 1 entries (1 files):
- polymers-3640227-supplementary.pdf
